# Supplementary material for: Determining the sweet detection threshold of COVID-19 patients during infection and recovery periods
Source: PLoS One. 2024 Aug 29;19(8):e0309342. doi: 10.1371/journal.pone.0309342 (PMC11361598; doi:10.1371/journal.pone.0309342)
Supplement: S1 Data — (XLSX) [file pone.0309342.s001.xlsx]

## Sheet: Results (raw)
							DAY-1 - %															DAY-10 - %															DAY-14 - %
	No.	Gender	Age	Weight (kg)	Hight (m)	BMI	Can you taste?	Can you smell?	1	2	3	4	5	6	7	8	9	10	11	12	13	Can you taste?	Can you smell?	1	2	3	4	5	6	7	8	9	10	11	12	13	Can you taste?	Can you smell?	1	2	3	4	5	6	7	8	9	10	11
Smoker	1	1	25	51	1.56	20.9566	2	1				1										1	1			1											1	1			1
	2	1	30	65	1.72	21.9713	2	1						1								2	1						1								1	1				1
	3	1	35	62	1.7	21.4533	2	1					1									1	1				1										1	1				1
	4	1	38	67	1.7	23.1834	2	1							1							1	1							1							1	1				1
	5	1	38	70	1.69	24.5089	2	1									1					1	1							1							1	1			1
	6	1	41	79	1.72	26.7036	2	1							1							1	1							1							1	1				1
	7	1	41	65	1.62	24.7676	2	1								1						1	1						1								1	1					1
	8	1	45	72	1.78	22.7244	2	1					1									1	1					1									1	1			1
	9	1	45	83	1.8	25.6173	2	1					1									1	1					1									1	1			1
	10	1	47	73	1.68	25.8645	1	1				1										1	1				1										1	1		1
	11	1	48	75	1.8	23.1481	1	1								1						1	1							1							1	1				1
	12	1	48	79	1.83	23.5898	2	1								1						2	1						1								1	1					1
	13	1	52	75	1.84	22.1526	2	2										1				2	2										1				1	2							1
	14	1	53	75	1.68	26.5731	2	2											1			2	2									1					1	1							1
	15	2	27	49	1.55	20.3954	1	1							1							1	1					1									1	1					1
	16	2	31	55	1.6	21.4844	2	1							1							1	1						1								1	1					1
	17	2	33	40	1.47	18.5108	2	2							1							1	2						1								1	2					1
	18	2	38	52	1.58	20.83	2	1					1									1	1					1									1	1			1
	19	2	42	63	1.6	24.6094	2	1									1					2	1								1						1	1							1
Non-smoker	20	1	22	62	1.45	29.4887	2	1								1						1	1							1							1	1							1
	21	1	23	63	1.72	21.2953	2	1									1					2	1								1						1	1					1
	22	1	31	67	1.7	23.1834	1	1						1								1	1						1								1	1				1
	23	1	50	67	1.6	26.1719	2	1								1						2	1								1						1	1					1
	24	1	50	67	1.63	25.2174	2	2										1				2	1								1						1	1				1
	25	2	18	60	1.55	24.974	1	1								1						1	1						1								1	1						1
	26	2	19	38	1.42	18.8455	2	1					1									2	1					1									1	1			1
	27	2	19	45	1.52	19.4771	1	1					1									1	1				1										1	1				1
	28	2	23	65	1.6	25.3906	1	1					1									1	1					1									1	1			1
	29	2	25	45	1.54	18.9745	2	1							1							1	1							1							1	1						1
	30	2	28	46	1.55	19.1467	2	1							1							1	1							1							1	1						1
	31	2	29	45.5	1.55	18.9386	2	1							1							1	1						1								1	1						1
	32	2	29	58	1.65	21.3039	1	1							1							1	1					1									1	1				1
	33	2	33	52	1.55	21.6441	2	1									1					2	1								1						1	1					1
	34	2	37	42	1.45	19.9762	2	2								1						2	2							1							1	1					1
	35	2	42	63	1.62	24.0055	2	2								1						2	2								1						1	1						1
	36	2	49	89	1.72	30.0838	2	1					1									2	1					1									1	1			1
	37	2	50	73	1.65	26.8136	2	1								1						2	1							1							2	1							1
	Gender
	Male	1
	Female	2
	Can you taste?
	Yes	1
	No	2
	Can you smell?
	Yes	1
	No	2
[truncated: 2 more columns]

## Sheet: Concentration
No.	Molar concentration	Sucose (g)	Solution (L)	% (weight/volume)
1	0.00120573	0.61908	1.5	0.041272
2	0.00214619	1.10196	1.5	0.0734642
3	0.00382022	1.96149	1.5	0.130766
4	0.0068	3.49146	1.5	0.232764
5	0.012104	6.2148	1.5	0.41432
6	0.0215451	11.0623	1.5	0.737489
7	0.0383503	19.691	1.5	1.31273
8	0.0682636	35.0499	1.5	2.33666
9	0.121509	62.3889	1.5	4.15926
10	0.216286	111.052	1.5	7.40348
11	0.38499	197.673	1.5	13.1782
12	0.685281	351.858	1.5	23.4572
13	1.2198	626.307	1.5	41.7538
